# Supplementary material for: Cu2O-Based Electrochemical Biosensor for Non-Invasive and Portable Glucose Detection
Source: Biosensors (Basel). 2022 Mar 14;12(3):174. doi: 10.3390/bios12030174 (PMC8946795; doi:10.3390/bios12030174)
Supplement: Supplementary file 1 [file biosensors-12-00174-s001.zip]

Archive with 1 entries (1 files):
- biosensors-1621239-supplementary.pdf
